# Supplementary material for: Improving antibiotic prescribing for pediatric acute respiratory tract infections: A cluster randomized trial to evaluate individual versus clinic feedback
Source: Antimicrob Steward Healthc Epidemiol. 2021 Nov 3;1(1):e43. doi: 10.1017/ash.2021.212 (PMC9495533; doi:10.1017/ash.2021.212)
Supplement: Supplementary file 1 [file ashsup.zip]

Archive with 5 entries (5 files):
- S2732494X21002126sup001.docx
- S2732494X21002126sup002.docx
- S2732494X21002126sup003.doc
- S2732494X21002126sup004.docx
- S2732494X21002126sup005.docx
